# Supplementary material for: Burden of invasive pneumococcal disease, non-invasive all-cause pneumonia, and acute otitis media in hospitalized US children: a retrospective multi-center study from 2015 to 2020
Source: BMC Health Serv Res. 2024 Dec 18;24:1574. doi: 10.1186/s12913-024-11898-w (PMC11653741; doi:10.1186/s12913-024-11898-w)
Supplement: Supplementary file 1 — Supplementary Material 1. [file 12913_2024_11898_MOESM1_ESM.xlsx]

## Sheet: Peds ICD10 Including
Supplementary Table 1. ICD10 Codes for Determination of IPD (Orange) and Non-invasive ACP and AOM (Blue) Cases.
Condition	Categories	ICD9			ICD10			Descriptions
IPD
Bacteremia/septicemia	Pneumococcal specific	038.2			A40.3			Pneumococcal septicemia
		038.0+041.2			A40.9+B95.3			Streptococcal septicemia + Pneumococcal infection
		038.9+041.2			A41.9+B95.3			Unspecified septicemia + Pneumococcal infection
		790.7+041.2			R78.81+B95.3			Bacteremia + Pneumococcal infection
Meningitis	Pneumococcal specific	320.1			G00.1			Pneumococcal meningitis
		320.2+041.2			G00.2+B95.3			Streptococcal meningitis+ Pneumococcal infection
		320.9 +041.2			G00.9+B95.3			Bacterial meningitis, unspecified + Pneumococcal infection
		322.9 +041.2			G03.9+B95.3			Meningitis, unspecified + Pneumococcal infection
Bacteremic pneumonia	Pneumococcal specific	510.x+041.2			J86.x+B95.3			Empyema+ Pneumococcal infection
		513.0+041.2			J85.1+B95.3			Abscess of lung + Pneumococcal infection
		038.2	and	One code from all-cause pneumonia	A40.3	and	One code from all-cause pneumonia	One code from the list of pneumococcal specific septicemia and one code from the list of pneumonia
		038.0+041.2			A40.9+B95.3
		038.9+041.2			A41.9+B95.3
		790.7+041.2			R78.81+B95.3
		038.0	and	481	A40.9	and	J13
		038.9			A41.9
		790.7			R78.81
Others	Pneumococcal specific				M00.1x			Pneumococcal arthritis
		567.1			K65.8+B95.3			Pneumococcal peritonitis
		420.9x+041.2			I30.1+B95.3			Infective pericarditis + Pneumococcal infection
		421.0+041.2			I33.0+B95.3			Acute and subacute bacterial endocarditis + Pneumococcal infection
		421.1/421.9 + 041.2			I33.9 +B95.3			Acute and subacute endocarditis, unspecified+ Pneumococcal infection
		567.23+041.2			K65.2+B95.3			Spontaneous bacterial peritonitis+ Pneumococcal infection
		730.0x, 730.2x +041.2			M86.1x/M86.2x/M86.9+B95.3			Acute or unspecified osteomyelitis+ Pneumococcal infection
		711.0x/711.9x +041.2			M00.0x, M00.2x, M00.8x, M00.9 + B95.3			Pyogenic/unspecified arthritis+ Pneumococcal infection
Pneumonia	All-cause pneumonia	480.x (480.0-480.3, 480.8, 480.9)			J12.x (J12.0, J12.1, J12.2, J12.3, J12.81, J12.89, J12.9)			Viral pneumonia
		481			J13, J18.1			Pneumococcal pneumonia
		482.x			A48.1, J14, J15.0, J15.1, J15.2x (J15.20, J15.211, J15.212, J15.29), J15.3, J15.4, J15.5, J15.6, J15.8, J15.9			Other bacterial pneumonia
		483.x (483.0, 483.1, 483.8)			J15.7, J16.x (J16.0, J16.8)			Pneumonia due to other specified organism
		484.x (484.1, 484.3, 484.5-484.8)			A22.1, A37.X1, B25.0, B44.0, J17			Pneumonia in infectious diseases classified elsewhere
		485			J18.0			Bronchopneumonia, organism unspecified
		486			J18.2, J18.8, J18.9			Pneumonia, organism unspecified
		487.0			J09.X1, J10.0x (J10.00, J10.01, J10.08), J11.0x (J11.00, J11.08)			Influenza with pneumonia
AOM	AOM	382.x			H66.xxx - Suppurative and unspecified otitis media H67.x - Otitis media in diseases classified elsewhere			Acute suppurative otitis media, suppurative and unspecified OM

## Sheet: Cx Source
m_sourcetest	alt_sourcetest	Broad Category	Include/Exclude	IPD - Yes/No	VG and KY Comments
blood	line	Blood	Include	Yes
blood	NULL	Blood	Include	Yes
blood [NNE]	NULL	Blood	Include	Yes
cath tip [NNE]	blood	Blood	Include	Yes
cath tip [NNE]	peritoneal		Exclude	Yes
cath tip [NNE]	ventricular		Exclude	Yes
csf	NULL	Other	Include	Yes	Separate out to CSF from Other category
neuro	NULL	Other	Include	Yes	Separate out to Neero from Other category
valve	NULL		Include	Yes	Separate out to Valve from Other category
ent	NULL		Include	NO	Consider evaluating text string for sterile site evaluation
abscess	NULL	Wound	Include	NO
cath tip [NNE]	urine	Urine	Include	NO
decubitus [NNE]	NULL	Wound	Include	NO
derm [NNE]	NULL	Wound	Include	NO
eye	NULL		Exclude	NO
fluid [NNE]	NULL		Include	NO
genital [NNE]	NULL		Exclude	NO
gi	NULL	GI	Include	NO
gi [NNE]	NULL	GI	Include	NO
gu	NULL	Urine	Include	NO
gyn [NNE]	NULL		Exclude	NO
marrow	NULL		Exclude	NO
node [NNE]	NULL		Exclude	NO
ob	NULL		Exclude	NO
ob [NNE]	NULL		Exclude	NO
other	NULL	Other	Include	NO
other [NNE]	NULL	Other	Include	NO
resp	abscess	Respiratory	Include	NO
resp	lower	Respiratory	Include	NO
resp	NULL	Respiratory	Include	NO
resp	upper	Respiratory	Include	NO
serology	NULL		Include	NO
stem [NNE]	NULL		Exclude	NO
urine	catheterized	Urine	Include	NO
urine	NULL	Urine	Include	NO
urine	special	Urine	Include	NO
wound	burn	wound	Include	NO
wound	C - section	wound	Include	NO
wound	CSection	wound	Include	NO
wound	feeding tube	wound	Include	NO
wound	line	wound	Include	NO
wound	NULL	wound	Include	NO
wound	ortho	wound	Include	NO
wound	special	wound	Include	NO
wound	sternal	wound	Include	NO
wound [NNE]	burn	wound	Include	NO
wound [NNE]	feeding tube	wound	Include	NO
wound [NNE]	NULL	wound	Include	NO
wound [NNE]	ortho	wound	Include	NO
wound [NNE]	sternal	wound	Include	NO
autopsy [NNE]	NULL		Exclude	Exclude
cath tip [NNE]	NULL		Exclude	Exclude	Consider including if have susceptibilities
environmental [NNE]	NULL		Exclude	Exclude
stool	NULL		Exclude	Exclude
surveillance [NNE]	NULL		Exclude	Exclude
