# Supplementary material for: Burden of invasive pneumococcal disease, non-invasive all-cause pneumonia, and acute otitis media in hospitalized US children: a retrospective multi-center study from 2015 to 2020
Source: BMC Health Serv Res. 2024 Dec 18;24:1574. doi: 10.1186/s12913-024-11898-w (PMC11653741; doi:10.1186/s12913-024-11898-w)
Supplement: Supplementary file 2 — Supplementary Material 2. [file 12913_2024_11898_MOESM2_ESM.xlsx]

## Sheet: Suppl Table 2
Risk Category	Diagnosis Codes (all diagnoses in inpatient and outpatient claims)	Diagnosis Codes (check all DX in inpatient and outpatient claims)	ICD-10-CM Codes
Low Risk (Healthy)
	None of the below		None of the below
Moderate Risk
	Alcohol dependence	291.xx, 303.xx, V11.3x	F10, G62.1, Z71.4, K29.2
	Asthma	493.xx	J44, J45
	Chronic heart disease (including congestive heart failure and cardiomyopathy excluding hypertension)	393.xx-398.xx, 402.xx, 404.xx, 410.xx-414.xx, 416.xx, 424.xx, 425.xx, 428.xx, 429.xx, 745.xx, 746.xx, 747.1, 36.0-36.3	A36.81, A38.1, A39.5, B26.82, B33.2, B37.6, B58.81, I02.0, I05-I09, I11, I13, I20-I23, I24, I25, I26, I27, I28, I30-I52, I97.0, I97.110, I97.130, I97.190, J10.82, Q20, Q21, Q22, Q23, Q24, Q25, Z45.0, Z86.711, Z95, Z98.61
	Chronic liver disease (including hepatitis B virus [HBV] infection, hepatitis C virus [HCV] infection, and cirrhosis)	070.2x, 070.3x, 070.44, 070.54, 070.7x, 571.xx, -573.xx, 456.0x-456.2x, 39.1, 42.91	B18, B19, I85, K70, K71 (excluding K71.2), K72 (excluding K72.0), K73, K74, K75, K76, K77, R16.0, R16.2, R17
	Chronic lung disease (including chronic obstructive pulmonary disease [COPD] and emphysema)	277.0x, 416.8x, 416.9x, 490.xx-492.xx, 494.xx-496.xx, 500.xx-505.xx, 506.4x, 515.xx, 516.xx, 518.83, 518.84, 518.89, 770.7x	E84, J40-J42, J43, J47, J60-J64, J65, J66-J68 (excluding J68.3), J69 (excluding J69.0), J70 (excluding J70.0, and J70.2), J84.0, J84.1 (excluding J84.114), J84.2, J84.8 (excluding J84.848), J84.9, J96.1, J96.2, J96.9, J98 (excluding J98.5 and J98.6), P27
	Diabetes mellitus	357.2x, 362.0x, 366.41, 648.0x, E932.3x, 249.xx, 250.xx	E08-E11, E13, Z46.81, Z96.41
	Smoking	305.1x, V15.82, 649.0x	F17, Z87.891, Z71.6, Z72.0
High Risk
	Asplenia, functional or anatomic	282.4x, 282.5x, 282.6x, 282.7x, 284.xx	D73.1, D73.3, D73.4, D73.5, D73.89, Q89.01, Q89.09, D73.2, D73.9, D73.81, D57, D56, D58, D59, Q89.0, D73.0, Z90.81
	Sickle cell disease/other hemaglobinopathy	759.0x
	Congenital or acquired asplenia,	289.4x, 289.5x
	Splenic dysfunction, splenectomy	759.3x
	Cancer		C00-C80, C81-C96, C7A, C7B, D00-D09, D37-D48, D49
	Cerebrospinal fluid leak	349.81, 388.61	G96.0
	Chronic renal disease		I12.0, I13.11, I13.2, N18.5, N18.6, N19, Z91.15, Z99.2
	Cochlear implant	403.xx, 404.xx, 581.xx, 582.xx, 583.xx, 585.xx, 586.xx, 753.0x, 39.27, 39.42, 39.43, 39.95, 54.98	Z96.21, Z96.2
	HIV	042.xx, V08, 079.53	B20, B97.35, Z21
	Immunocompromising diseases	279.x, 279.00, 279.3, 279.03, 279.11, 279.06, 279.01, 279.8, 279.10, 279.9, 279.2, 279.02, 279.12, 279.04, 279.09, 279.05, 279.4, 279.13, 277.2, 266.2, 279.08, 334.8, 273.0, 273.2, 273.1, 289.89, 279.51, 279.52, 279.53, 279.50, 279.41, 288.0, 288.1, 277.6, 288.2	D70, D71, D72, D80, D81, D82, D83, D84, D89.1, D89.3, D89.8, D89.9, M35.9
	Organ transplant	V42.81, V42.82, V42.0, V42.1, V42.6, V42.7, V42.83, V42.84, V42.89, V42.9	Z94.0, Z941, Z942, Z94.4, Z9481, Z9482, Z9483, Z9484, Z9489, Z949, Z94.3
